# Supplementary material for: Infestation by potato tuber moth restructures microbial communities in flue-cured tobacco rhizosphere and non-rhizosphere soils
Source: Front Plant Sci. 2025 Sep 24;16:1670207. doi: 10.3389/fpls.2025.1670207 (PMC12504494; doi:10.3389/fpls.2025.1670207)
Supplement: Supplementary file 2 [file Supplementaryfile2.xlsx]

## Sheet: predictions_ko.L3
Pathway level1	Pathway level2	Pathway level3	Description	R_CK1	R_CK2	R_CK3	R_CK4	NR_CK1	NR_CK2	NR_CK3	NR_CK4	R_PTM1	R_PTM2	R_PTM3	R_PTM4	NR_PTM1	NR_PTM2	NR_PTM3	NR_PTM4
Metabolism	Global and overview maps	ko01130	Biosynthesis of antibiotics	0.0499913	0.0492805	0.0495751	0.0493308	0.0494201	0.0496379	0.0496132	0.0499481	0.0503024	0.0501877	0.0505764	0.0503264	0.0504155	0.0499971	0.0502799	0.0508218
Metabolism	Global and overview maps	ko01200	Carbon metabolism	0.0253874	0.0251681	0.0252568	0.0250831	0.0252064	0.0253033	0.0253078	0.0253754	0.0253056	0.0254499	0.0254564	0.0254556	0.0251568	0.0252654	0.0255037	0.0253825
Metabolism	Energy metabolism	ko00920	Sulfur metabolism	0.00752408	0.00766819	0.00758001	0.0078507	0.00766312	0.00746293	0.007507	0.00732436	0.00747431	0.00743896	0.00751578	0.00740333	0.00754101	0.00751291	0.00724306	0.00738702
Metabolism	Energy metabolism	ko00190	Oxidative phosphorylation	0.00742363	0.00737645	0.00758666	0.00739675	0.00735964	0.00733962	0.00731284	0.00738896	0.00721303	0.00720389	0.00731985	0.00729131	0.00703613	0.00724211	0.00730937	0.00742463
Metabolism	Carbohydrate metabolism	ko00520	Amino sugar and nucleotide sugar metabolism	0.00676471	0.00667282	0.00680305	0.00657533	0.00675076	0.00659713	0.00677471	0.00658904	0.00698994	0.00686627	0.00732616	0.00703951	0.00666714	0.00686877	0.00703785	0.00786993
Metabolism	Amino acid metabolism	ko00270	Cysteine and methionine metabolism	0.00651311	0.00649958	0.00656844	0.00649778	0.00651415	0.00634744	0.00641454	0.00642072	0.00643929	0.00639723	0.00649063	0.00645335	0.0062521	0.00636239	0.00642466	0.00646281
Metabolism	Energy metabolism	ko00680	Methane metabolism	0.00588923	0.0059232	0.00586481	0.0059657	0.00579837	0.00586131	0.00578469	0.00575841	0.00577408	0.00587128	0.00566072	0.00572143	0.00573684	0.00582172	0.00581249	0.00557628
Metabolism	Metabolism of cofactors and vitamins	ko00760	Nicotinate and nicotinamide metabolism	0.00439689	0.00437843	0.00441889	0.00442666	0.00438248	0.00431897	0.00437779	0.00434626	0.00427167	0.00428434	0.00428719	0.00431912	0.0043099	0.00431281	0.00427738	0.00430237
Environmental Information Processing	Membrane transport	ko03070	Bacterial secretion system	0.0036102	0.00366928	0.00378994	0.00361415	0.00365242	0.00373277	0.00363741	0.00374879	0.0034317	0.00350386	0.00339119	0.00341275	0.00335256	0.00345529	0.00353486	0.00341502
Metabolism	Metabolism of other amino acids	ko00480	Glutathione metabolism	0.00306915	0.00319145	0.00318734	0.0032583	0.00318645	0.00318707	0.00320381	0.00317455	0.0029792	0.00299951	0.0029497	0.00296201	0.00296973	0.0029972	0.00296321	0.00278455
Metabolism	Carbohydrate metabolism	ko00040	Pentose and glucuronate interconversions	0.00295642	0.00299704	0.00297387	0.00290966	0.00302107	0.00306899	0.00310665	0.00308721	0.0030485	0.00309185	0.00321159	0.0030915	0.00310263	0.00308783	0.00317592	0.00343381
Metabolism	Metabolism of cofactors and vitamins	ko00770	Pantothenate and CoA biosynthesis	0.00302119	0.00301442	0.00301231	0.00306244	0.00299417	0.00294166	0.00294786	0.0029171	0.00299733	0.00296214	0.00295718	0.00295865	0.00299832	0.0030089	0.00296066	0.00293449
Metabolism	Carbohydrate metabolism	ko00052	Galactose metabolism	0.00282145	0.0027209	0.0028343	0.00266389	0.00278305	0.00277334	0.0029103	0.00282062	0.00294132	0.00291093	0.00335236	0.00299374	0.00283986	0.00290272	0.00301916	0.00371336
Metabolism	Amino acid metabolism	ko00290	Valine, leucine and isoleucine biosynthesis	0.00263526	0.00262251	0.00260391	0.00265265	0.00260395	0.00256112	0.00257709	0.0025308	0.00258533	0.00254061	0.00253469	0.00253843	0.00255953	0.00258257	0.00253607	0.00250524
Metabolism	Lipid metabolism	ko00561	Glycerolipid metabolism	0.00255492	0.00245687	0.00249284	0.00240739	0.0024486	0.00250111	0.00253518	0.00261615	0.00253414	0.0025867	0.00268661	0.00257308	0.00257502	0.00251336	0.00259465	0.002823
Metabolism	Xenobiotics biodegradation and metabolism	ko00982	Drug metabolism - cytochrome P450	0.00230112	0.00240916	0.0023696	0.00247127	0.00243452	0.00242524	0.00241301	0.00239806	0.00228564	0.00227393	0.00213209	0.00224478	0.00232538	0.00231114	0.00222487	0.00195233
Metabolism	Carbohydrate metabolism	ko00660	C5-Branched dibasic acid metabolism	0.00247759	0.0025084	0.00244981	0.00258677	0.00246632	0.00238241	0.00238591	0.00227174	0.00242292	0.00236442	0.00225689	0.00232367	0.00243163	0.00244571	0.00228532	0.00213074
Metabolism	Xenobiotics biodegradation and metabolism	ko00980	Metabolism of xenobiotics by cytochrome P450	0.00222684	0.00233861	0.00230143	0.00240714	0.00237219	0.00236885	0.00235977	0.00233843	0.00222117	0.00220519	0.00206463	0.00218652	0.00226759	0.00224779	0.00215276	0.00187913
Metabolism	Metabolism of terpenoids and polyketides	ko01053	Biosynthesis of siderophore group nonribosomal peptides	0.00224371	0.00215933	0.00210024	0.002118	0.00211419	0.00216277	0.00201075	0.00214851	0.00256166	0.00237499	0.0022601	0.00242329	0.00271339	0.00245712	0.00234219	0.00227184
Metabolism	Metabolism of terpenoids and polyketides	ko01052	Type I polyketide structures	0.00225512	0.00196844	0.00175806	0.00193404	0.00230106	0.00203172	0.0017249	0.0020889	0.0026285	0.00199971	0.00215096	0.00239756	0.00323256	0.00234075	0.00253785	0.00258029
Metabolism	Biosynthesis of other secondary metabolites	ko00521	Streptomycin biosynthesis	0.002043	0.00196136	0.00200771	0.00193424	0.00195198	0.0019416	0.00199081	0.0019765	0.00208063	0.00205865	0.00219286	0.00208717	0.00200878	0.00204418	0.00209042	0.00235496
Metabolism	Metabolism of cofactors and vitamins	ko00670	One carbon pool by folate	0.00179435	0.00175879	0.00180528	0.0017535	0.00173506	0.00174654	0.00176402	0.00178567	0.00169211	0.00172404	0.0017652	0.00172775	0.0016657	0.00170293	0.00173986	0.00184691
Metabolism	Carbohydrate metabolism	ko00562	Inositol phosphate metabolism	0.00160644	0.00153988	0.00158631	0.00151665	0.00156947	0.00155433	0.00159448	0.00160379	0.00162572	0.00162132	0.00159182	0.0016537	0.00157521	0.00160394	0.00166539	0.00164898
Metabolism	Metabolism of cofactors and vitamins	ko00750	Vitamin B6 metabolism	0.00122121	0.00119247	0.00120632	0.001203	0.00119601	0.00119539	0.0012146	0.00119675	0.00121832	0.00122937	0.00122668	0.0012298	0.00122733	0.00120481	0.00122799	0.00125614
Metabolism	Xenobiotics biodegradation and metabolism	ko00624	Polycyclic aromatic hydrocarbon degradation	0.0012526	0.00126436	0.00122002	0.00132099	0.00120183	0.00117585	0.00118847	0.0010691	0.00119194	0.00113093	0.00105326	0.00113231	0.00121533	0.00121935	0.00106262	0.00092179
Metabolism	Energy metabolism	ko00195	Photosynthesis	0.00115236	0.00112561	0.00115883	0.00113048	0.00111286	0.00113071	0.00112126	0.0011326	0.00108493	0.00109553	0.00110299	0.00109352	0.00104728	0.00109516	0.00110536	0.0011498
Metabolism	Metabolism of terpenoids and polyketides	ko00523	Polyketide sugar unit biosynthesis	0.00115731	0.0011026	0.00113188	0.00110383	0.00108477	0.00107523	0.00110114	0.00108925	0.00120175	0.00115865	0.00114376	0.00117211	0.00115298	0.00116481	0.00116595	0.0011791
Metabolism	Xenobiotics biodegradation and metabolism	ko00364	Fluorobenzoate degradation	0.000952907	0.00095948	0.000946579	0.000982429	0.000939596	0.000964434	0.000954467	0.000928322	0.000935962	0.000919991	0.000841783	0.000901683	0.000991791	0.000991672	0.000914406	0.000754459
Metabolism	Metabolism of terpenoids and polyketides	ko01059	Biosynthesis of enediyne antibiotics	0.000818675	0.000753167	0.000784071	0.000798005	0.000784248	0.000826869	0.000778749	0.000813748	0.00095919	0.000929961	0.000902194	0.000930697	0.00108706	0.000914156	0.000916269	0.000872619
Metabolism	Metabolism of terpenoids and polyketides	ko01055	Biosynthesis of vancomycin group antibiotics	0.000815713	0.000775002	0.000780924	0.000781938	0.000775691	0.000764528	0.000756192	0.00075803	0.000880788	0.000812258	0.000816463	0.000820619	0.000873295	0.000851393	0.000820048	0.000784926
Metabolism	Metabolism of terpenoids and polyketides	ko01051	Biosynthesis of ansamycins	0.000593173	0.000551036	0.000518928	0.000538851	0.000612097	0.000565665	0.000520742	0.000572908	0.000674173	0.000588301	0.000591292	0.000643985	0.000784892	0.000642163	0.000665139	0.000673283
Metabolism	Lipid metabolism	ko00600	Sphingolipid metabolism	0.000488605	0.000512262	0.000503309	0.000488929	0.000508323	0.000521237	0.00053218	0.000490602	0.000566255	0.000546476	0.000601726	0.000545013	0.000569852	0.000560138	0.000580439	0.000634329
Metabolism	Xenobiotics biodegradation and metabolism	ko00633	Nitrotoluene degradation	0.000498246	0.000516724	0.000503913	0.00050837	0.00050032	0.00051376	0.000509748	0.000499331	0.000487459	0.000480805	0.000474558	0.000462071	0.000508311	0.000502573	0.000486132	0.000443595
Organismal Systems	Immune system	ko04621	NOD-like receptor signaling pathway	0.000482331	0.000486169	0.000502043	0.00047612	0.000482861	0.000490817	0.000486908	0.000495181	0.000469647	0.000477095	0.00046132	0.000467981	0.000464071	0.000469674	0.000485502	0.000448089
Metabolism	Metabolism of other amino acids	ko00473	D-Alanine metabolism	0.000466975	0.000466722	0.000460159	0.000464022	0.000449513	0.000461946	0.000460577	0.000459315	0.000470419	0.000467345	0.000472069	0.000461688	0.000466891	0.000481931	0.000472328	0.000490211
Organismal Systems	Environmental adaptation	ko04626	Plant-pathogen interaction	0.000421117	0.000441297	0.000450283	0.000443637	0.000450116	0.000456172	0.000445892	0.000454996	0.000417379	0.000430176	0.000410805	0.00042702	0.000431485	0.000426332	0.00043224	0.000408011
Metabolism	Glycan biosynthesis and metabolism	ko00571	Lipoarabinomannan (LAM) biosynthesis	0.00047709	0.000436952	0.000449394	0.000433724	0.000440764	0.000449936	0.000443493	0.000459231	0.000517178	0.000505834	0.000555524	0.000526196	0.000517474	0.000494317	0.000503294	0.000580384
Metabolism	Biosynthesis of other secondary metabolites	ko00524	Neomycin, kanamycin and gentamicin biosynthesis	0.000411169	0.000389502	0.000404692	0.000380315	0.000386094	0.000389915	0.000419146	0.000407139	0.000459617	0.000457398	0.000556084	0.000458266	0.0004447	0.000443976	0.000464934	0.000657354
Metabolism	Xenobiotics biodegradation and metabolism	ko00365	Furfural degradation	0.000409245	0.000433491	0.000408729	0.000462757	0.00042603	0.000398249	0.000397434	0.00036892	0.000410744	0.000379192	0.00035731	0.000383999	0.000433432	0.000424115	0.000356377	0.000304306
Metabolism	Biosynthesis of other secondary metabolites	ko00525	Acarbose and validamycin biosynthesis	0.000417396	0.000398286	0.000405791	0.000397047	0.000401665	0.000392379	0.000392762	0.000393518	0.000426867	0.000412981	0.000409573	0.000421586	0.000411876	0.000413256	0.000412228	0.000417168
Metabolism	Metabolism of terpenoids and polyketides	ko00906	Carotenoid biosynthesis	0.000340774	0.000321596	0.00035086	0.000340408	0.000333375	0.000363538	0.0003478	0.000344125	0.000369486	0.000360488	0.000378342	0.00038277	0.000396943	0.000361234	0.000373472	0.000361588
Metabolism	Glycan biosynthesis and metabolism	ko00531	Glycosaminoglycan degradation	0.000314759	0.000325763	0.000325981	0.00032239	0.0003225	0.000328491	0.000328904	0.000311389	0.000358362	0.000349762	0.000356677	0.000346776	0.000343919	0.000349287	0.000368552	0.000365368
Metabolism	Glycan biosynthesis and metabolism	ko00511	Other glycan degradation	0.000274965	0.000271719	0.000300091	0.000275808	0.000283476	0.000305596	0.000322055	0.000287083	0.000374977	0.000357195	0.000414806	0.000354691	0.000387555	0.000363086	0.000375844	0.000481362
Metabolism	Glycan biosynthesis and metabolism	ko00510	N-Glycan biosynthesis	0.000279937	0.00028028	0.000274472	0.000277643	0.000274607	0.000270612	0.000266578	0.000270068	0.00029234	0.000282612	0.00028533	0.000283556	0.000281152	0.000290576	0.000281873	0.000306256
Metabolism	Metabolism of terpenoids and polyketides	ko00253	Tetracycline biosynthesis	0.000259668	0.000255001	0.000260951	0.000269045	0.000255967	0.000265116	0.000259486	0.000257745	0.000316001	0.000290922	0.000267744	0.000292943	0.000337131	0.00029934	0.000277147	0.000264895
Metabolism	Biosynthesis of other secondary metabolites	ko00311	Penicillin and cephalosporin biosynthesis	0.000247155	0.000241394	0.000246166	0.000239624	0.00026057	0.000254504	0.000260436	0.000249251	0.000286366	0.000276305	0.00031094	0.000282786	0.000275158	0.000271719	0.000289602	0.000349383
Metabolism	Metabolism of other amino acids	ko00472	D-Arginine and D-ornithine metabolism	0.000190099	0.000178425	0.000179147	0.000184987	0.000181826	0.000194248	0.000184972	0.000203649	0.000196489	0.000206083	0.000185536	0.000196567	0.000204718	0.000192861	0.000198752	0.000167803
Metabolism	Lipid metabolism	ko00590	Arachidonic acid metabolism	0.000163907	0.000167856	0.000164943	0.000166567	0.000161414	0.000166713	0.000165554	0.000166598	0.000161482	0.000165724	0.000160393	0.000158872	0.000160553	0.000164031	0.000159727	0.000154067
Metabolism	Biosynthesis of other secondary metabolites	ko00966	Glucosinolate biosynthesis	0.000168603	0.000161382	0.000162806	0.00016366	0.000163207	0.000160439	0.000161111	0.000160381	0.000162479	0.000159072	0.000159414	0.000157531	0.000155827	0.000157159	0.000157614	0.000158318
Metabolism	Glycan biosynthesis and metabolism	ko00603	Glycosphingolipid biosynthesis - globo and isoglobo series	0.000146461	0.000140121	0.000161309	0.000148537	0.000151174	0.000160557	0.000175341	0.000155956	0.0002092	0.000198531	0.000266479	0.000200675	0.000212039	0.000196939	0.000207439	0.000310621
Metabolism	Metabolism of terpenoids and polyketides	ko01056	Biosynthesis of type II polyketide backbone	0.000134548	0.000127812	0.000137989	0.000135034	0.00013541	0.00013945	0.000136495	0.000133537	0.00017142	0.000157966	0.000142529	0.000164164	0.000182932	0.000162496	0.000149234	0.000154252
Metabolism	Glycan biosynthesis and metabolism	ko00514	Other types of O-glycan biosynthesis	8.85897e-05	8.33489e-05	8.58384e-05	8.48728e-05	8.40453e-05	8.52012e-05	8.45221e-05	8.06921e-05	9.15261e-05	8.76647e-05	0.000101199	9.28722e-05	8.65341e-05	9.09625e-05	8.49669e-05	0.00010594
Metabolism	Glycan biosynthesis and metabolism	ko00513	Various types of N-glycan biosynthesis	5.47986e-05	5.58595e-05	5.93714e-05	6.07198e-05	5.71215e-05	6.45208e-05	6.75022e-05	5.90358e-05	8.31749e-05	7.66747e-05	9.34477e-05	7.24175e-05	8.369e-05	7.78473e-05	7.93618e-05	0.000108053
Metabolism	Biosynthesis of other secondary metabolites	ko00941	Flavonoid biosynthesis	4.78243e-05	4.03718e-05	4.3299e-05	3.858e-05	3.81319e-05	3.89147e-05	4.22593e-05	4.01673e-05	4.80485e-05	4.46082e-05	5.83873e-05	4.67536e-05	4.90643e-05	4.91244e-05	4.94746e-05	7.05683e-05
Metabolism	Lipid metabolism	ko00100	Steroid biosynthesis	4.10697e-05	3.85299e-05	3.88621e-05	3.94698e-05	3.47104e-05	3.93387e-05	3.4491e-05	3.62818e-05	4.38157e-05	4.43425e-05	3.87627e-05	4.18382e-05	4.88569e-05	4.432e-05	4.18808e-05	3.7021e-05
Metabolism	Biosynthesis of other secondary metabolites	ko00943	Isoflavonoid biosynthesis	2.20553e-05	2.44807e-05	2.02506e-05	2.00235e-05	2.2753e-05	2.27597e-05	2.32437e-05	2.16749e-05	2.32641e-05	2.2671e-05	2.19353e-05	2.4067e-05	2.65728e-05	2.24973e-05	2.70405e-05	2.86673e-05
Metabolism	Lipid metabolism	ko00062	Fatty acid elongation	6.56976e-06	4.99522e-06	6.20335e-06	5.09444e-06	5.25071e-06	5.53643e-06	5.45909e-06	6.70233e-06	3.54724e-06	4.96285e-06	2.27739e-06	3.52933e-06	3.10593e-06	3.21582e-06	4.60236e-06	5.67095e-06
Metabolism	Biosynthesis of other secondary metabolites	ko00331	Clavulanic acid biosynthesis	3.11936e-06	2.93707e-06	2.77369e-06	3.47216e-06	2.93981e-06	3.22214e-06	2.81728e-06	3.18824e-06	4.77012e-06	3.38882e-06	3.45272e-06	3.95604e-06	5.32596e-06	4.83443e-06	4.76257e-06	3.00695e-06
Metabolism	Lipid metabolism	ko00073	Cutin, suberine and wax biosynthesis	1.06414e-06	6.60452e-07	9.87004e-07	5.58973e-07	9.05513e-07	5.21208e-07	6.61586e-07	3.70043e-07	2.10923e-06	3.13479e-06	2.20115e-06	2.9105e-06	3.97221e-06	2.62081e-06	2.42173e-06	2.47351e-06
Metabolism	Glycan biosynthesis and metabolism	ko00534	Glycosaminoglycan biosynthesis - heparan sulfate / heparin	6.30856e-07	2.38651e-07	4.46945e-07	3.36915e-07	6.82432e-07	1.49146e-07	6.21068e-07	5.16018e-07	2.28437e-06	9.87901e-07	7.78377e-07	1.28083e-06	1.47138e-07	7.05859e-07	1.30986e-06	5.58129e-07
