# Supplementary material for: Infestation by potato tuber moth restructures microbial communities in flue-cured tobacco rhizosphere and non-rhizosphere soils
Source: Front Plant Sci. 2025 Sep 24;16:1670207. doi: 10.3389/fpls.2025.1670207 (PMC12504494; doi:10.3389/fpls.2025.1670207)
Supplement: Supplementary file 3 [file Supplementaryfile3.xlsx]

## Sheet: Sheet1
Trophic Mode	Guild	R_CK1	R_CK2	R_CK3	R_CK4	NR_CK1	NR_CK2	NR_CK3	NR_CK4	R_PTM1	R_PTM2	R_PTM3	R_PTM4	NR_PTM1	NR_PTM2	NR_PTM3	NR_PTM4
Pathotroph-Saprotroph-Symbiotroph	Animal Pathogen-Endophyte-Fungal Parasite-Plant Pathogen=Wood Saprotroph	1851	16799	5066	3037	3698	6531	7489	8022	676	1960	715	272	355	554	698	405
Pathotroph-Saprotroph-Symbiotroph	Animal Pathogen-Endophyte-Lichen Parasite-Plant Pathogen-Soil Saprotroph-Wood Saprotroph	2250	2357	2604	2576	4109	3745	4125	3114	12157	12788	11797	8768	9982	11866	12867	9102
Pathotroph	Plant Pathogen	681	2375	2323	1141	2325	1905	2613	2308	1031	1572	961	735	753	1436	1125	786
Pathotroph-Saprotroph	Animal Pathogen-Plant Pathogen-Undefined Saprotroph	1148	1639	1115	1910	1612	1963	2669	734	552	777	897	756	1481	614	1188	813
Saprotroph	Dung Saprotroph-Soil Saprotroph	634	333	1456	761	770	1744	1638	678	557	404	683	487	354	273	342	383
Pathotroph-Saprotroph	Animal Pathogen-Undefined Saprotroph	625	480	818	874	810	1318	1637	895	1702	1445	1181	1688	1194	1254	1146	1217
Saprotroph	Plant Saprotroph-Wood Saprotroph	1613	910	1514	2738	1120	1233	1159	1131	978	613	356	596	664	556	645	397
Pathotroph-Saprotroph-Symbiotroph	Animal Pathogen-Dung Saprotroph-Endophyte-Epiphyte-Plant Saprotroph-Wood Saprotroph	733	482	985	987	1049	1445	389	388	3237	1756	2732	3326	2581	2416	2027	9489
Pathotroph-Saprotroph-Symbiotroph	Fungal Parasite-Undefined Saprotroph	216	365	514	599	669	1043	737	426	1692	1658	1496	1964	2483	1804	1223	1287
Pathotroph-Saprotroph-Symbiotroph	Animal Pathogen-Endophyte-Lichen Parasite-Plant Pathogen-Wood Saprotroph	384	274	809	762	733	453	659	971	249	334	188	327	290	282	255	305
Saprotroph	Leaf Saprotroph	491	459	827	865	534	917	734	528	1390	1399	1080	1489	1497	1392	1372	883
Pathotroph-Saprotroph	Fungal Parasite-Plant Pathogen-Plant Saprotroph	409	322	522	566	881	780	512	225	905	629	936	670	828	908	1567	877
Pathogen-Saprotroph-Symbiotroph	Animal Pathogen-Endophyte-Fungal Parasite-Plant Pathogen-Wood Saprotroph	558	250	342	1006	443	569	759	420	59	172	158	167	108	147	116	73
Pathotroph-Saprotroph-Symbiotroph	Endophyte-Plant Pathogen-Wood Saprotroph	364	860	633	606	215	294	428	211	477	98	229	338	673	470	462	251
Saprotroph	Undefined Saprotroph-Wood Saprotroph	176	227	166	421	351	226	300	205	1050	295	5107	2285	668	1055	691	883
Symbiotroph	Lichenized	255	109	341	160	208	240	176	167	451	578	433	583	384	429	450	473
Pathotroph	Animal Pathogen	52	49	141	145	177	100	194	164	426	420	269	609	334	255	537	337
Pathotroph	Animal Parasite-Fungal Parasite	38	152	103	47	192	115	99	124	428	693	152	310	1054	286	437	437
Saprotroph-Symbiotroph	Endophyte-Undefined Saprotroph	24	28	32	118	59	110	162	39	155	115	204	83	46	75	131	101
Pathotroph-Saprotroph-Symbiotroph	Animal Pathogen-Endophyte-Plant Pathogen-Wood Saprotroph	43	16	126	74	58	112	29	20	22	74	107	44	183	137	232	157
Pathotroph-Saprotroph	Animal Pathogen-Fungal Parasite-Undefined Saprotroph	53	8	11	23	42	31	20	48	119	59	65	140	115	98	82	39
Saprotroph	Dung Saprotroph-Plant Saprotroph	31	3	10	35	0	47	18	14	80	44	135	157	113	44	60	78

## Sheet: Sheet2
Pathotroph-Saprotroph-Symbiotroph	Animal Pathogen-Endophyte-Plant Pathogen-Wood Saprotroph	动物病原体-内生菌-植物病原体-木质繁殖体
Pathotroph-Saprotroph	Fungal Parasite-Plant Pathogen-Plant Saprotroph	真菌寄生虫-植物病原体-嗜液植物
Pathotroph	Animal Parasite-Fungal Parasite	动物寄生虫-真菌寄生虫
Pathotroph-Saprotroph-Symbiotroph	Animal Pathogen-Dung Saprotroph-Endophyte-Epiphyte-Plant Saprotroph-Wood Saprotroph	动物病原体-粪便嗜酸菌-内生植物-附生植物-植物嗜酸菌-木材嗜酸菌
Saprotroph	Dung Saprotroph-Plant Saprotroph	粪便嗜酸菌-土壤嗜酸菌
Symbiotroph	Lichenized	地衣化
Saprotroph	Leaf Saprotroph	叶片嗜汽菌
Pathotroph	Animal Pathogen	动物病原体
Pathotroph-Saprotroph	Animal Pathogen-Fungal Parasite-Undefined Saprotroph	动物病原体-真菌寄生虫-未定义的嗜汁液生物
Pathotroph-Saprotroph-Symbiotroph	Animal Pathogen-Endophyte-Lichen Parasite-Plant Pathogen-Soil Saprotroph-Wood Saprotroph	动物病原体-内生菌-真菌寄生虫-植物病原体-土壤嗜液菌-木材嗜液菌
Pathotroph-Saprotroph-Symbiotroph	Fungal Parasite-Undefined Saprotroph	真菌寄生虫-未定义的嗜汁液生物
Saprotroph	Undefined Saprotroph-Wood Saprotroph	未定义的嗜汁液生物-嗜汁液木材
Pathotroph-Saprotroph	Animal Pathogen-Undefined Saprotroph	动物病原体-未定义的嗜酸性物质
Saprotroph-Symbiotroph	Endophyte-Undefined Saprotroph	内生菌-未定义的嗜汽菌
Pathotroph-Saprotroph-Symbiotroph	Endophyte-Plant Pathogen-Wood Saprotroph	内生菌-植物病原体-木质营养繁殖体
Saprotroph	Plant Saprotroph-Wood Saprotroph	植物嗜钾体-木材嗜钾体
Saprotroph	Dung Saprotroph-Soil Saprotroph	粪便嗜酸菌-土壤嗜酸菌
Pathotroph	Plant Pathogen	植物病原体
Pathotroph-Saprotroph-Symbiotroph	Animal Pathogen-Endophyte-Fungal Parasite-Plant Pathogen=Wood Saprotroph	动物病原体-内生菌-真菌寄生虫-植物病原体=嗜木汁菌
Pathogen-Saprotroph-Symbiotroph	Animal Pathogen-Endophyte-Fungal Parasite-Plant Pathogen-Wood Saprotroph	动物病原体-内生菌-真菌寄生虫-植物病原体-木材嗜液菌
Pathotroph-Saprotroph-Symbiotroph	Animal Pathogen-Endophyte-Lichen Parasite-Plant Pathogen-Wood Saprotroph	动物病原体-内生菌-寄生虫-植物病原体-木质嗜液菌
Pathotroph-Saprotroph	Animal Pathogen-Plant Pathogen-Undefined Saprotroph	动物病原体-植物病原体-未定义的嗜汁液生物
Pathotroph-Saprotroph-Symbiotroph
Pathogen-Saprotroph-Symbiotroph
Pathotroph-Saprotroph
Pathotroph
Saprotroph
Symbiotroph
	差异A类型共有4个，2个在S和S上高于对照，剩余低于对照（figureA，table S1）.
		22
		15	68.1818
		1	4.54545
		6	27.2727
